# Supplementary material for: Functional and Safety Profile of Limosilactobacillus vaginalis and Development of Oral Fast-Disintegrating Tablets for Gut Microbiota Modulation
Source: Pharmaceutics. 2025 Aug 1;17(8):1011. doi: 10.3390/pharmaceutics17081011 (PMC12389607; doi:10.3390/pharmaceutics17081011)
Supplement: Supplementary file 1 [file pharmaceutics-17-01011-s001.zip]

Archive with 1 entries (1 files):
- pharmaceutics-3728508-supplementary.pdf
